# Supplementary material for: Variant-specific effects define the phenotypic spectrum of HNRNPH2-associated neurodevelopmental disorders in males
Source: Hum Genet. 2021 Dec 14;141(2):257–72. doi: 10.1007/s00439-021-02412-x (PMC8807443; doi:10.1007/s00439-021-02412-x)
Supplement: Supplementary file 1 — Supplementary file1 (XLSX 41 KB) [file 439_2021_2412_MOESM1_ESM.xlsx]

## Sheet: upregulated
Gene ID	logFC	P-value	FDR	Gene name	Gene description	Mean FPKM reference	Mean FPKM query	Splicing	Neurodevelopmental disorder
2	0.91159	0.000520086	0.0338352	A2M	Alpha-2-macroglobulin [Uniprot Acc. P01023];	0.11312	0.633442	RI
16	0.527905	2.69176e-07	8.69992e-05	AARS	Alanine--tRNA ligase, cytoplasmic [Uniprot Acc. P49588];	74.8669	111.992	SE	Epileptic encephalopathy, early infantile, 29
79611	0.569942	0.000622764	0.0390971	ACSS3	Acyl-CoA synthetase short-chain family member 3, mitochondrial [Uniprot Acc. A0A0B4J1R2];	1.52807	2.42402	SE
328	0.322852	0.000140614	0.0127938	APEX1	DNA-(apurinic or apyrimidinic site) lyase [Uniprot Acc. P27695]; DNA-(apurinic or apyrimidinic site) lyase [Uniprot Acc. Q5TZP7];	128.36	165.335	A5SS, SE
488	0.507112	6.18196e-12	9.70259e-09	ATP2A2	Sarcoplasmic/endoplasmic reticulum calcium ATPase 2 [Uniprot Acc. P16615]; ATPase Ca++ transporting cardiac muscle slow twitch 2 isoform 1 [Uniprot Acc. A0A0S2Z3L2];	39.4003	57.7076	SE	Darier-White disease
10079	0.565508	1.12886e-05	0.0019154	ATP9A	Phospholipid-transporting ATPase [Uniprot Acc. B4DR18]; Probable phospholipid-transporting ATPase IIA [Uniprot Acc. O75110];	7.94163	12.2929	SE
401207	0.862278	0.000731024	0.0435011	C5orf63	Glutaredoxin-like protein C5orf63 [Uniprot Acc. A6NC05];	0.211614	0.51895	SE
59284	1.26737	1.85085e-07	6.28089e-05	CACNG7	Voltage-dependent calcium channel gamma-7 subunit [Uniprot Acc. P62955];	0.0712289	2.39928	SE
790	0.470987	5.79639e-05	0.00627409	CAD	CAD protein [Uniprot Acc. F8VPD4];	10.3305	14.8541	A3SS, RI, SE	Epileptic encephalopathy, early infantile, 50
5010	0.672557	3.71634e-05	0.00471924	CLDN11	Claudin-11 [Uniprot Acc. O75508];	250.626	429.833	SE
1047	1.32205	2.36067e-11	2.96406e-08	CLGN	Testis tissue sperm-binding protein Li 79P [Uniprot Acc. A0A140VKG2]; Calmegin [Uniprot Acc. O14967];	3.51768	10.5316	SE
1281	0.290806	0.000695726	0.0422006	COL3A1	Collagen alpha-1(III) chain [Uniprot Acc. P02461];	633.053	797.862	RI, SE	Polymicrogyria with or without vascular-type Ehlers-Danlos syndrome
9820	0.518613	1.81422e-07	6.28089e-05	CUL7	Cullin-7 [Uniprot Acc. Q14999];	13.3073	19.7693	A5SS, SE
51339	0.889762	6.37146e-10	5.47364e-07	DACT1	Dapper homolog 1 [Uniprot Acc. Q9NYF0]; cDNA, FLJ79136, highly similar to Dapper homolog 1 [Uniprot Acc. B7Z673];	8.36786	16.7219
1717	0.50769	0.000525503	0.0340114	DHCR7	7-dehydrocholesterol reductase isoform 1 [Uniprot Acc. A0A024R5F7];	32.126	48.1878	SE	Smith-Lemli-Opitz syndrome
196968	1.13648	5.63646e-06	0.00105629	DNM1P46		0.384305	1.18731	SE
728689	0.712769	0.000711145	0.0427232	EIF3CL	Eukaryotic translation initiation factor 3 subunit C-like protein [Uniprot Acc. B5ME19];	0.965804	1.8036
2027	0.9215	8.14508e-06	0.00144042	ENO3	Beta-enolase [Uniprot Acc. P13929];	1.03583	2.28608	SE	Glycogen storage disease XIII
2028	1.46604	6.18512e-08	2.77358e-05	ENPEP	Glutamyl aminopeptidase [Uniprot Acc. Q07075];	0.224793	2.31516
5168	0.876401	7.3272e-05	0.0074797	ENPP2	Ectonucleotide pyrophosphatase/phosphodiesterase family member 2 [Uniprot Acc. Q13822];	92.2814	201.283	A5SS, SE
2321	1.30683	1.00091e-06	0.000267392	FLT1	Vascular endothelial growth factor receptor 1 [Uniprot Acc. P17948]; Fms-related tyrosine kinase 1 (Vascular endothelial growth factor/vascular permeability factor receptor) [Uniprot Acc. L7RSL3];	0.309726	1.34431	SE
2618	0.322315	0.000319149	0.0238116	GART	Trifunctional purine biosynthetic protein adenosine-3 [Uniprot Acc. P22102];	9.33337	12.0232	A5SS, SE
2643	0.951897	0.000512766	0.0335327	GCH1	GTP cyclohydrolase 1 (Dopa-responsive dystonia), isoform CRA_a [Uniprot Acc. A0A024R642]; GTP cyclohydrolase I type IV [Uniprot Acc. Q8IZH9];	0.434036	1.67684	RI	Hyperphenylalaninemia, BH4-deficient, B
93953	0.955578	0.000191764	0.0162688	GCNA	Acidic repeat-containing protein [Uniprot Acc. Q96QF7];	0.318161	0.854582
2687	1.09502	5.01701e-05	0.00562443	GGT5	Glutathione hydrolase 5 proenzyme [Uniprot Acc. P36269]; cDNA FLJ50454, moderately similar to Gamma-glutamyltransferase 5 (EC2.3.2.2) [Uniprot Acc. B4DEL3];	0.270781	0.990184	SE
2794	1.68833	6.53908e-10	5.47364e-07	GNL1	GNL1 [Uniprot Acc. A0A024RCR2]; cDNA FLJ56887, highly similar to Homo sapiens guanine nucleotide binding protein-like 1 (GNL1), mRNA [Uniprot Acc. B4DYK6]; Guanine nucleotide-binding protein-like 1 [Uniprot Acc. P36915];	0.0104279	0.0893103	MXE, SE
2898	0.949447	0.000417361	0.0289524	GRIK2	Glutamate receptor ionotropic, kainate 2 [Uniprot Acc. Q13002]; GRIK2 protein [Uniprot Acc. Q8IY40]; cDNA FLJ77447, highly similar to Homo sapiens glutamate receptor, ionotropic, kainate 2 (GRIK2), transcript variant 1, mRNA [Uniprot Acc. A8K0H7];	0.194114	0.913522	MXE	Mental retardation, autosomal recessive, 6
2977	1.13395	1.3172e-05	0.00214788	GUCY1A2	Guanylate cyclase soluble subunit alpha-2 [Uniprot Acc. P33402];	0.284005	0.948297	SE
51454	1.02792	4.76658e-09	3.32496e-06	GULP1	PTB domain-containing engulfment adapter protein 1 [Uniprot Acc. Q9UBP9];	2.19019	4.9916
9563	0.562398	0.00013698	0.0126465	H6PD	GDH/6PGL endoplasmic bifunctional protein [Uniprot Acc. R4GMU1];	8.73702	13.6562
51409	0.419468	7.12175e-05	0.00739014	HEMK1	HemK methyltransferase family member 1, isoform CRA_a [Uniprot Acc. A0A140VK98]; cDNA, FLJ94681, highly similar to Homo sapiens HemK methyltransferase family member 1 (HEMK1), mRNA [Uniprot Acc. B2RA37];	2.38078	3.2925	A5SS, RI, SE
3090	0.9717	8.45492e-19	5.308e-15	HIC1	Hypermethylated in cancer 1 protein [Uniprot Acc. Q14526]; HIC1 protein [Uniprot Acc. A0PJI1];	18.0163	37.2682
3218	1.08751	2.0028e-05	0.00299372	HOXB8	Homeobox protein Hox-B8 [Uniprot Acc. P17481]; cDNA FLJ38903 fis, clone NT2NE2001252, highly similar to HOMEOBOX PROTEIN HOX-B8 [Uniprot Acc. Q8N8T3]; Homeobox B8, isoform CRA_a [Uniprot Acc. I3L3R1];	0.215696	2.20379
51015	0.617759	0.000453671	0.0304615	ISOC1	Isochorismatase domain-containing protein 1 [Uniprot Acc. Q96CN7];	3.76493	6.25255	A5SS
3512	1.03696	0.000155671	0.0139615	JCHAIN	Immunoglobulin J chain [Uniprot Acc. P01591];	0.611543	2.5443
3742	0.921974	3.83372e-05	0.00471924	KCNA6	Potassium voltage-gated channel subfamily A member 6 [Uniprot Acc. P17658];	0.00967312	0.258372
3856	1.1538	1.99686e-05	0.00299372	KRT8	KRT8 protein [Uniprot Acc. Q7L4M3]; Keratin, type II cytoskeletal 8 [Uniprot Acc. P05787];	0.928236	5.82041	SE
107987295	0.777794	0.000482263	0.0320386	LINC02246		0.335813	0.679026
55716	0.55125	0.000236222	0.0192598	LMBR1L	Limb region 1 homolog (Mouse)-like, isoform CRA_a [Uniprot Acc. A0A024R0Z6]; Protein LMBR1L [Uniprot Acc. Q6UX01]; Limb region 1 homolog (Mouse)-like, isoform CRA_b [Uniprot Acc. A0A0S2Z6E3]; Limb region 1 homolog (Mouse)-like, isoform CRA_e [Uniprot Acc. A0A024R0Y9];	3.68109	5.72623	A5SS, SE
105376014	1.28514	1.31802e-06	0.00031825	LOC105376014		0.70498	2.94573
105376486	0.843708	2.85135e-05	0.00389689	LOC105376486		2.94877	6.0773
107986991	0.920941	0.000380418	0.0271393	LOC107986991		2.66778	7.05798
653712	1.65198	8.87908e-10	6.96786e-07	LOC653712		0.211049	3.56145
23175	0.366644	0.000676415	0.0418378	LPIN1	Phosphatidate phosphatase LPIN1 [Uniprot Acc. Q14693];	8.2217	10.9688	SE	Myoglobinuria
56925	0.949497	1.26865e-06	0.000318193	LXN	Latexin [Uniprot Acc. Q9BS40];	4.20186	9.28196
727764	0.863287	0.00020017	0.016868	MAFIP		0.942607	2.0854
4126	0.79373	0.000725493	0.0433775	MANBA	Beta-mannosidase [Uniprot Acc. O00462];	5.09476	10.8305	MXE, RI, SE	Beta-mannosidase deficiency
51776	0.525397	0.000650081	0.040408	MAP3K20	Mitogen-activated protein kinase kinase kinase 20 [Uniprot Acc. Q9NYL2]; Mitogen-activated protein kinase kinase kinase MLT [Uniprot Acc. D4Q8H0];	13.5669	20.5696		Centronuclear myopathy 6 with fiber-type disproportion
4192	0.821192	0.000229952	0.0189281	MDK	Midkine [Uniprot Acc. P21741];	53.5182	111.28	A5SS, SE
284021	0.857441	0.000335833	0.0245158	MILR1	Allergin-1 [Uniprot Acc. Q7Z6M3];	0.203468	1.95204	MXE, SE
55034	1.23998	7.36516e-07	0.000205504	MOCOS	Molybdenum cofactor sulfurase [Uniprot Acc. Q96EN8];	2.04791	7.02595	SE
4621	1.20159	6.46326e-06	0.00117613	MYH3	Myosin-3 [Uniprot Acc. P11055]; Hypothetical rhabdomyosarcoma antigen MU-RMS-40.3 [Uniprot Acc. Q5GJ67];	0.185679	0.716052		Arthrogryposis, distal, type 2A (Freeman-Sheldon)
100128560	0.893004	0.00086164	0.049856	MYHAS		0.162421	0.733771
4811	0.826981	1.02676e-10	1.07434e-07	NID1	Nidogen-1 [Uniprot Acc. P14543];	41.8913	78.7461	MXE, SE
54475	0.416979	0.000783851	0.0459908	NLE1	Notchless protein homolog 1 [Uniprot Acc. Q9NVX2];	3.43683	4.76608	A5SS, SE
28987	0.36255	3.83262e-05	0.00471924	NOB1	RNA-binding protein NOB1 [Uniprot Acc. Q9ULX3];	24.8053	32.8359	A5SS, SE
8829	0.467391	1.56149e-05	0.00245076	NRP1	Neuropilin-1 [Uniprot Acc. O14786]; Neuropilin-1 variant [Uniprot Acc. Q59F20]; Uncharacterized protein DKFZp686A03134 [Uniprot Acc. Q6AWA9];	64.355	92.3421	SE
5025	0.568536	4.51471e-05	0.00522385	P2RX4	P2X purinoceptor 4 [Uniprot Acc. Q99571];	8.22646	12.8552	RI, SE
80336	0.868636	1.19479e-07	4.41228e-05	PABPC1L	Polyadenylate-binding protein 1-like [Uniprot Acc. Q4VXU2];	3.57393	7.13501	A3SS, MXE, SE
5091	0.503105	0.000581198	0.0368562	PC	Pyruvate carboxylase [Uniprot Acc. A0A024R5C5]; Pyruvate carboxylase, mitochondrial [Uniprot Acc. P11498];	2.93141	4.36838	SE	Pyruvate carboxylase deficiency
10631	1.00456	3.43742e-05	0.00459151	POSTN	Periostin [Uniprot Acc. Q15063]; Periostin, osteoblast specific factor, isoform CRA_c [Uniprot Acc. A0A024RDS2];	493.956	1294.73	SE
4660	0.579805	6.0618e-05	0.00650529	PPP1R12B	Protein phosphatase 1 regulatory subunit 12B [Uniprot Acc. O60237];	0.521202	0.823598	MXE, SE
170954	1.12567	3.82577e-05	0.00471924	PPP1R18	HCG1821276, isoform CRA_a [Uniprot Acc. A0A024RCJ8]; Phostensin [Uniprot Acc. Q6NYC8];	0.0580185	0.23828	SE
150962	0.581226	0.000836377	0.0486183	PUS10	Putative tRNA pseudouridine synthase Pus10 [Uniprot Acc. Q3MIT2]; cDNA FLJ77651 [Uniprot Acc. A8K6R4];	0.900432	1.45021	A5SS, SE
5649	1.08872	3.37323e-05	0.00455422	RELN	Reelin [Uniprot Acc. P78509];	0.228546	1.69901	SE	Lissencephaly 2 (Norman-Roberts type)
388591	1.2659	1.95882e-11	2.73277e-08	RNF207	RING finger protein 207 [Uniprot Acc. Q6ZRF8];	0.877669	2.47469	SE
100129028	1.30421	4.67633e-08	2.17467e-05	RPLP1P4		2.69288	9.20311
57167	1.03379	0.000133721	0.0124371	SALL4	Sal-like protein 4 [Uniprot Acc. Q9UJQ4];	0.0876309	0.460852	A5SS
6335	1.01975	0.000159034	0.0140384	SCN9A	Sodium channel protein type 9 subunit alpha [Uniprot Acc. Q15858];	0.464395	1.51932	A5SS, MXE, SE	Epilepsy, generalized, with febrile seizures plus, type 7
23446	0.522545	0.000409031	0.0286916	SLC44A1	Choline transporter-like protein 1 [Uniprot Acc. Q8WWI5]; Solute carrier family 44, member 1, isoform CRA_a [Uniprot Acc. A0A024R151];	8.41754	12.7569	A3SS, MXE, RI, SE
57709	0.918856	0.000768584	0.0455205	SLC7A14	Probable cationic amino acid transporter [Uniprot Acc. Q8TBB6];	0.776924	2.48791	SE
23428	0.724781	4.96061e-05	0.00561129	SLC7A8	Large neutral amino acids transporter small subunit 2 [Uniprot Acc. Q9UHI5]; Solute carrier family 7 (Cationic amino acid transporter, y+ system), member 8 isoform a variant [Uniprot Acc. Q53EM9];	5.43902	9.8872	SE
57537	1.16194	6.12799e-06	0.00113152	SORCS2	VPS10 domain-containing receptor SorCS2 [Uniprot Acc. Q96PQ0];	1.02322	3.39715	SE
6721	0.393684	0.000100963	0.00967707	SREBF2	Sterol regulatory element binding transcription factor 2, isoform CRA_a [Uniprot Acc. A0A024R1Q0]; Sterol regulatory element-binding protein 2 [Uniprot Acc. Q12772];	21.3969	29.0507	SE
256435	0.979921	5.33897e-05	0.00588036	ST6GALNAC3	Alpha-N-acetylgalactosaminide alpha-2,6-sialyltransferase 3 [Uniprot Acc. Q8NDV1];	0.0247579	0.295081
56241	1.40871	1.48898e-07	5.34161e-05	SUSD2	Sushi domain containing 2, isoform CRA_a [Uniprot Acc. A0A140VJW3]; Sushi domain-containing protein 2 [Uniprot Acc. Q9UGT4];	0.0673952	0.787177
6891	0.89728	0.000645155	0.0403013	TAP2	Antigen peptide transporter 2 [Uniprot Acc. Q03519]; TAP2 [Uniprot Acc. Q5JNW1]; Transporter 2 isoform [Uniprot Acc. Q9UP03];	0.0121009	0.0657553
83439	0.661559	3.87322e-08	1.94529e-05	TCF7L1	Transcription factor 7-like 1 [Uniprot Acc. Q9HCS4];	6.60429	10.9664
91978	0.65081	0.000206115	0.0172532	TPGS1	Tubulin polyglutamylase complex subunit 1 [Uniprot Acc. Q6ZTW0];	15.6735	26.6787
7726	1.03413	4.73976e-06	0.000915577	TRIM26	TRIM26 [Uniprot Acc. A0A024RCP3]; Tripartite motif-containing protein 26 [Uniprot Acc. Q12899];	0.0666967	0.16928	A3SS, SE
7295	0.378224	0.000143044	0.0129213	TXN	Thioredoxin [Uniprot Acc. P10599];	307.082	412.564
9875	0.351406	0.000160216	0.0140384	URB1	Nucleolar pre-ribosomal-associated protein 1 [Uniprot Acc. O60287];	4.67726	6.15589	MXE, SE
7525	0.311629	0.000159391	0.0140384	YES1	Tyrosine-protein kinase Yes [Uniprot Acc. P07947];	14.8994	19.0034	SE
8187	0.727366	6.38103e-05	0.00673279	ZNF239	Zinc finger protein 239 [Uniprot Acc. Q16600];	1.03075	1.87579	SE
9658	0.440743	0.000242855	0.0194274	ZNF516	ZNF516 protein [Uniprot Acc. Q2YDX2]; Zinc finger protein 516 [Uniprot Acc. Q92618];	3.4016	4.80432	SE
114991	0.660263	5.63283e-05	0.00615007	ZNF618	Zinc finger protein 618 [Uniprot Acc. Q5T7W0];	1.4549	2.47191	A3SS, SE
100128252	0.820183	2.5393e-08	1.32848e-05	ZNF667-AS1		5.71408	10.8097	SE
58492	0.830811	0.000139529	0.0127878	ZNF77	Zinc finger protein 77 [Uniprot Acc. Q15935];	1.13648	2.37787	SE
54753	1.0225	0.000189297	0.0161688	ZNF853	Zinc finger protein 853 [Uniprot Acc. P0CG23];	0.210443	0.802257

## Sheet: downregulated
Gene ID	logFC	P-value	FDR	Gene name	Gene description	Mean FPKM controls	Mean FPKM case 2	Splicing effect	Neurodevelopment disorder
107987373	-2.75408	2.78548e-26	3.49745e-22	LOC107987373	39S ribosomal protein L23, mitochondrial [Uniprot Acc. A8MYK1];	5.592	0.178598
283298	-2.23584	2.95599e-17	1.23718e-13	OLFML1	Olfactomedin-like protein 1 [Uniprot Acc. Q6UWY5];	2.0173	0.123262
51200	-2.00613	3.76002e-14	1.18027e-10	CPA4	Carboxypeptidase A4 [Uniprot Acc. Q9UI42];	6.88484	0.615774
102723591	-2.05772	4.94063e-14	1.24069e-10	LOC102723591		3.49404	0.0804748
55824	-1.21438	2.09072e-12	4.18534e-09	PAG1	Phosphoprotein associated with glycosphingolipid-enriched microdomains 1 [Uniprot Acc. Q9NWQ8];	0.838139	0.331606
25817	-1.38329	2.33334e-12	4.18534e-09	FAM19A5	Protein FAM19A5 [Uniprot Acc. Q7Z5A7];	33.0212	10.8857	SE
481	-1.29629	8.23557e-11	9.40053e-08	ATP1B1	Sodium/potassium-transporting ATPase subunit beta [Uniprot Acc. A3KLL5]; Sodium/potassium-transporting ATPase subunit beta-1 [Uniprot Acc. P05026];	14.0741	4.90604	SE
64968	-0.683697	2.22515e-10	2.14915e-07	MRPS6	28S ribosomal protein S6, mitochondrial [Uniprot Acc. P82932];	42.6921	26.6717	SE
192668	-1.47493	1.4493e-09	1.07043e-06	CYS1	Cystin-1 [Uniprot Acc. Q717R9];	1.80859	0.439489
1718	-0.484463	8.29972e-09	5.45085e-06	DHCR24	Delta(24)-sterol reductase [Uniprot Acc. Q15392];	87.1401	63.2624	SE	Desmosterolosis
25890	-1.28139	8.68246e-09	5.45085e-06	ABI3BP	Target of Nesh-SH3 [Uniprot Acc. Q7Z7G0];	16.7699	5.49353	SE
3105	-1.48529	1.17245e-08	7.01015e-06	HLA-A	HLA class I histocompatibility antigen, A-1 alpha chain [Uniprot Acc. P30443]; MHC class I antigen [Uniprot Acc. Q5SUL5]; cDNA, FLJ93604, highly similar to Homo sapiens major histocompatibility complex, class I, A (HLA-A),mRNA [Uniprot Acc. B2R7U3]; HLA class I histocompatibility antigen, A-3 alpha chain [Uniprot Acc. P04439]; MHC class I HLA-A [Uniprot Acc. O78126];	26.199	5.22908	SE, 5ASS
27242	-1.46617	1.32035e-08	7.53561e-06	TNFRSF21	Tumor necrosis factor receptor superfamily, member 21, isoform CRA_b [Uniprot Acc. A0A024RD71]; Tumor necrosis factor receptor superfamily member 21 [Uniprot Acc. O75509];	4.20239	0.888378	SE
3575	-1.28799	1.4493e-08	7.9119e-06	IL7R	Interleukin-7 receptor subunit alpha [Uniprot Acc. P16871];	13.9902	4.45804	SE
57574	-1.22976	4.12981e-08	1.99438e-05	MARCH4	E3 ubiquitin-protein ligase MARCH4 [Uniprot Acc. Q9P2E8];	15.8327	5.37932	SE
6526	-0.87885	7.08705e-08	3.06845e-05	SLC5A3		5.83505	3.05116
4060	-1.38676	8.44376e-08	3.53399e-05	LUM	Lumican [Uniprot Acc. P51884];	420.059	97.1702
1893	-0.712245	8.79367e-08	3.56172e-05	ECM1	Extracellular matrix protein 1 [Uniprot Acc. Q16610]; Testicular tissue protein Li 61 [Uniprot Acc. A0A140VJI7];	96.0099	58.2099	SE, RI	Urbach-Wiethe disease
147495	-1.28935	9.98871e-08	3.91932e-05	APCDD1	Protein APCDD1 [Uniprot Acc. Q8J025];	3.23317	0.957341	SE
3398	-1.18077	1.07049e-07	4.07303e-05	ID2	DNA-binding protein inhibitor ID-2 [Uniprot Acc. Q02363]; Cell growth-inhibiting gene 8 [Uniprot Acc. Q53T66];	106.945	38.6322
8076	-1.26084	2.70227e-07	8.69992e-05	MFAP5	cDNA FLJ42377 fis, clone UTERU2035469, highly similar to Microfibrillar-associated protein 5 [Uniprot Acc. B3KW70];	153.277	46.3519
7227	-0.589312	3.03015e-07	9.51165e-05	TRPS1	Zinc finger transcription factor Trps1 [Uniprot Acc. Q9UHF7];	4.10904	2.74427	SE
2009	-0.816616	4.89411e-07	0.000149879	EML1	Echinoderm microtubule-associated protein-like 1 [Uniprot Acc. O00423];	6.10225	3.33308	SE	Band heterotopia
1152	-1.24714	5.04127e-07	0.00015071	CKB	Creatine kinase B-type [Uniprot Acc. P12277]; Creatine kinase brain isoform 1 [Uniprot Acc. V9HWH2]; Creatine kinase brain isoform 2 [Uniprot Acc. A0A0S2Z471];	21.8155	6.39938	SE, RI, 5ASS
54101	-1.324	5.70811e-07	0.000166677	RIPK4	cDNA FLJ14518 fis, clone NT2RM1000850, weakly similar to ANKYRIN R [Uniprot Acc. Q96T11]; Protein kinase [Uniprot Acc. Q9H4D1];	1.94509	0.428084	SE
255480	-1.34971	6.12649e-07	0.000174828	TBX5-AS1		6.42713	1.15494
7126	-0.462705	7.74993e-07	0.000211539	TNFAIP1	BTB/POZ domain-containing adapter for CUL3-mediated RhoA degradation protein 2 [Uniprot Acc. Q13829];	17.0994	12.5811	SE
70	-1.31118	1.09572e-06	0.000282917	ACTC1	Actin, alpha cardiac muscle 1 [Uniprot Acc. P68032];	11.2771	2.29636
4908	-1.33537	1.10409e-06	0.000282917	NTF3	Neurotrophin-3 [Uniprot Acc. P20783];	5.51728	0.577058
1846	-1.3231	1.29244e-06	0.000318193	DUSP4	Dual specificity protein phosphatase 4 [Uniprot Acc. Q13115];	1.05912	0.0891222
5055	-1.31977	1.37875e-06	0.000326634	SERPINB2	Plasminogen activator inhibitor 2 [Uniprot Acc. P05120];	8.22943	1.27641	SE
1295	-1.31558	1.57193e-06	0.000365502	COL8A1	Collagen alpha-1(VIII) chain [Uniprot Acc. P27658];	143.588	15.3766	SE, MXE
9262	-0.639187	1.61223e-06	0.000368058	STK17B	Serine/threonine-protein kinase 17B [Uniprot Acc. O94768]; Serine/threonine kinase 17b (Apoptosis-inducing) [Uniprot Acc. Q53QE7];	5.80785	3.70548	SE, MXE
55106	-1.25272	2.43256e-06	0.000545415	SLFN12	Schlafen family member 12 [Uniprot Acc. Q8IYM2];	2.77218	0.662156	SE
57185	-0.897225	2.57867e-06	0.000568032	NIPAL3	NIPA-like protein 3 [Uniprot Acc. Q6P499];	11.4419	5.66289	SE
5332	-1.15249	2.93165e-06	0.000634652	PLCB4	1-phosphatidylinositol 4,5-bisphosphate phosphodiesterase beta-4 [Uniprot Acc. Q15147];	2.32582	0.772098	SE
114804	-1.26902	3.02196e-06	0.000643114	RNF157	E3 ubiquitin ligase RNF157 [Uniprot Acc. Q96PX1];	0.208174	0.0128649
1906	-1.16161	3.28548e-06	0.00067789	EDN1	Endothelin-1 [Uniprot Acc. P05305]; EDN1 protein [Uniprot Acc. Q6FH53];	1.9118	0.610737
358	-1.22909	3.29335e-06	0.00067789	AQP1	Aquaporin 1 (Channel-forming integral protein, 28kDa) [Uniprot Acc. A0A024RA31]; Aquaporin-1 [Uniprot Acc. P29972];	2.39969	0.595276
89927	-1.0422	4.11465e-06	0.000820293	C16orf45	Uncharacterized protein C16orf45 [Uniprot Acc. Q96MC5]; Chromosome 16 open reading frame 45, isoform CRA_a [Uniprot Acc. A0A024QZI8];	1.3819	0.556277	SE
107986467	-0.980318	4.11584e-06	0.000820293	LOC107986467		8.16017	3.61197
5365	-1.03147	4.45146e-06	0.000873321	PLXNB3	cDNA FLJ76953, highly similar to Homo sapiens plexin B3 (PLXNB3), mRNA [Uniprot Acc. A8K920]; Plexin-B3 [Uniprot Acc. Q9ULL4];	2.45538	1.00343	SE, RI, 5ASS
54039	-1.21701	5.26327e-06	0.0010013	PCBP3	Poly(rC)-binding protein 3 [Uniprot Acc. P57721];	0.791322	0.0251648
3136	-1.20581	7.36893e-06	0.00132178	HLA-H		0.433138	0.0227687
25959	-0.385994	8.422e-06	0.00145216	KANK2	KN motif and ankyrin repeat domain-containing protein 2 [Uniprot Acc. Q63ZY3];	42.7304	33.1997	SE, MXE, 3ASS, 5ASS
6443	-0.333178	8.44281e-06	0.00145216	SGCB	Beta-sarcoglycan [Uniprot Acc. Q16585]; Sarcoglycan, beta (43kDa dystrophin-associated glycoprotein) [Uniprot Acc. Q5U0N0];	36.2114	29.2867	SE
329	-0.373683	1.23312e-05	0.0020644	BIRC2	Baculoviral IAP repeat-containing protein 2 [Uniprot Acc. Q13490];	19.3061	15.1478	SE, RI, 5ASS
23473	-0.458519	1.31679e-05	0.00214788	CAPN7	Calpain 7 [Uniprot Acc. Q7Z479]; Calpain-7 [Uniprot Acc. Q9Y6W3];	9.69572	7.13684
59343	-0.437162	1.50178e-05	0.00241747	SENP2	Sentrin-specific protease 2 [Uniprot Acc. Q9HC62];	11.6053	8.6786	SE
79780	-0.433044	1.52403e-05	0.00242224	CCDC82		2.93755	2.20288	SE
339400	-1.18137	1.61706e-05	0.00250665	FLG-AS1		0.944386	0.167638	SE
55002	-0.411427	1.87971e-05	0.00287825	TMCO3	Testis tissue sperm-binding protein Li 36a [Uniprot Acc. A0A024RE09]; Transmembrane and coiled-coil domain-containing protein 3 [Uniprot Acc. Q6UWJ1];	11.4247	8.71039	SE
107985869	-1.13952	2.08648e-05	0.00308211	LOC107985869		1.54749	0.401138
150	-1.07213	2.14763e-05	0.00313554	ADRA2A	Alpha-2A adrenergic receptor [Uniprot Acc. P08913];	2.09231	0.716052
203427	-0.539479	2.17962e-05	0.00314566	SLC25A43	Solute carrier family 25 member 43 [Uniprot Acc. Q8WUT9];	9.59757	6.593	SE
9637	-0.470418	2.43773e-05	0.0034782	FEZ2	Fasciculation and elongation protein zeta-2 [Uniprot Acc. Q9UHY8];	28.835	21.0212	SE
51228	-0.41912	2.6664e-05	0.00376173	GLTP	Glycolipid transfer protein, isoform CRA_a [Uniprot Acc. A0A024RBI7];	22.5105	17.0353	SE
57568	-1.14223	2.83732e-05	0.00389689	SIPA1L2	Signal-induced proliferation-associated 1-like protein 2 [Uniprot Acc. Q9P2F8];	2.46524	0.539316	SE
3138	-1.08723	2.85532e-05	0.00389689	HLA-K		1.50698	0	SE
389831	-1.13297	3.59814e-05	0.00471924	LOC389831		1.53788	0.265608
7739	-0.99095	3.69447e-05	0.00471924	ZNF185	Zinc finger protein 185 (LIM domain), isoform CRA_a [Uniprot Acc. B3KPM4];	1.59181	0.637023	SE, MXE, 5ASS
51119	-0.536704	3.77963e-05	0.00471924	SBDS	Shwachman-Bodian-Diamond syndrome isoform 1 [Uniprot Acc. A0A0S2Z5I7]; Ribosome maturation protein SBDS [Uniprot Acc. Q9Y3A5];	80.17	55.2528	SE
54108	-0.479985	3.78334e-05	0.00471924	CHRAC1	Chromatin accessibility complex protein 1 [Uniprot Acc. Q9NRG0];	12.7051	9.15275	SE
27063	-1.12766	3.90537e-05	0.00476076	ANKRD1	Ankyrin repeat domain-containing protein 1 [Uniprot Acc. Q15327];	8.68941	1.62079
84340	-0.443498	4.05366e-05	0.00489402	GFM2	Ribosome-releasing factor 2, mitochondrial [Uniprot Acc. Q969S9];	4.76723	3.53872	SE	Combined oxidative phosphorylation deficiency 39
1212	-0.546122	4.1146e-05	0.00490878	CLTB	Clathrin light chain [Uniprot Acc. A0A024R7S3]; Clathrin light chain B [Uniprot Acc. P09497];	37.6953	25.7536	SE
126129	-0.681836	4.14408e-05	0.00490878	CPT1C	Carnitine palmitoyltransferase 1C, isoform CRA_a [Uniprot Acc. A0A024QZI3]; Carnitine O-palmitoyltransferase 1, brain isoform [Uniprot Acc. Q8TCG5]; Carnitine palmitoyltransferase 1C, isoform CRA_b [Uniprot Acc. A0A024QZE3]; Carnitine palmitoyltransferase 1C, isoform CRA_d [Uniprot Acc. B3KU49];	4.22259	2.55387	SE, RI, MXE, A3SS, A5SS
26119	-0.704677	4.2762e-05	0.00501794	LDLRAP1	Low density lipoprotein receptor adapter protein 1 [Uniprot Acc. Q5SW96];	4.16023	2.46581
85352	-1.09033	4.53488e-05	0.00522385	SHISAL1	Protein shisa-like-1 [Uniprot Acc. Q3SXP7];	1.87743	0.133075
9241	-1.098	4.78801e-05	0.00546529	NOG	Noggin [Uniprot Acc. Q13253];	3.95233	0.387104
595	-0.696073	5.07242e-05	0.00563623	CCND1	G1/S-specific cyclin-D1 [Uniprot Acc. P24385]; CCND1 protein [Uniprot Acc. Q6FI00];	148.392	87.9069	SE
192217	-1.09842	6.17927e-05	0.00657516	OXCT2P1		1.15999	0.213678
25923	-0.364994	6.63689e-05	0.0069444	ATL3	Atlastin-3 [Uniprot Acc. F5H6I7];	22.3562	17.6211	SE
6910	-1.08291	7.19816e-05	0.00740821	TBX5	T-box transcription factor TBX5 [Uniprot Acc. Q99593];	1.85073	0.264024
100130418	-0.946616	7.66078e-05	0.00768918	CECR7		1.58623	0.664279	SE
6237	-0.524463	7.69585e-05	0.00768918	RRAS	Related RAS viral (R-ras) oncogene homolog, isoform CRA_a [Uniprot Acc. A0A024QZF2]; Ras-related protein R-Ras [Uniprot Acc. P10301];	123.724	86.0867	SE, 5ASS
6415	-0.504549	7.71613e-05	0.00768918	SELENOW	Selenoprotein W [Uniprot Acc. P63302];	89.6717	63.4644
6405	-1.07694	8.08282e-05	0.00798556	SEMA3F	Semaphorin-3F [Uniprot Acc. Q13275];	2.75902	0.428763
26032	-1.05625	8.14074e-05	0.00798556	SUSD5	Sushi domain-containing protein 5 [Uniprot Acc. O60279];	0.514185	0.146701
60559	-0.542606	9.839e-05	0.00953239	SPCS3	Signal peptidase complex subunit 3 [Uniprot Acc. P61009];	39.3113	26.8641
2246	-1.00721	9.86947e-05	0.00953239	FGF1	Fibroblast growth factor 1 [Uniprot Acc. P05230]; Multifunctional fusion protein [Uniprot Acc. A8K147];	4.30996	1.51893	SE
105378917	-1.04386	0.000109914	0.0104551	LOC105378917		1.29915	0.365209
9265	-0.39772	0.000119023	0.0112267	CYTH3	Cytohesin-3 [Uniprot Acc. O43739];	33.385	25.6695	SE
55296	-0.628141	0.000119814	0.0112267	TBC1D19	TBC1 domain family member 19 [Uniprot Acc. Q8N5T2];	1.38272	0.875124	SE
55304	-0.876158	0.000161001	0.0140384	SPTLC3	Serine palmitoyltransferase 3 [Uniprot Acc. Q9NUV7];	0.547385	0.251533	SE
8111	-0.970658	0.000165915	0.0143671	GPR68	GPR68 protein [Uniprot Acc. A1A5B2]; Ovarian cancer G-protein coupled receptor 1 [Uniprot Acc. Q15743]; G protein-coupled receptor 68, isoform CRA_a [Uniprot Acc. A0A024R6D5];	2.55656	0.924939	SE
1948	-1.01397	0.000168918	0.014527	EFNB2	Ephrin-B2 [Uniprot Acc. P52799];	2.48934	0.306051
10468	-0.894808	0.000216667	0.0180164	FST	Follistatin [Uniprot Acc. P19883]; Follistatin, isoform CRA_c [Uniprot Acc. A0A024QZU6];	40.192	17.6459
117248	-0.991699	0.000230647	0.0189281	GALNT15	Polypeptide N-acetylgalactosaminyltransferase [Uniprot Acc. C9JGI4]; Polypeptide N-acetylgalactosaminyltransferase 15 [Uniprot Acc. Q8N3T1];	1.3076	0.398975	5ASS
10938	-0.550811	0.000241583	0.0194274	EHD1	EH-domain containing 1, isoform CRA_b [Uniprot Acc. B2R5U3]; EH domain-containing protein 1 [Uniprot Acc. Q9H4M9];	24.7065	16.6333
5090	-0.823283	0.00024292	0.0194274	PBX3	Pre-B-cell leukemia transcription factor 3 [Uniprot Acc. P40426]; PBX3 protein [Uniprot Acc. Q96AL5];	11.6912	5.76752	SE, MXE
29058	-0.568195	0.000247071	0.0196343	TMEM230	Transmembrane protein 230 [Uniprot Acc. Q96A57];	28.5567	19.0198	SE
114908	-0.402081	0.000248874	0.0196532	TMEM123	Porimin [Uniprot Acc. Q8N131];	74.5404	57.1662	SE
285672	-0.416813	0.000259191	0.02034	SREK1IP1	Protein SREK1IP1 [Uniprot Acc. Q8N9Q2];	3.91419	2.95717	SE
114984	-0.448071	0.000260902	0.0203471	FLYWCH2	FLYWCH family member 2 [Uniprot Acc. Q96CP2];	15.1254	11.1456	SE
1727	-0.495314	0.000265925	0.0206109	CYB5R3	NADH-cytochrome b5 reductase 3 [Uniprot Acc. P00387];	189.737	134.483	SE	Methemoglobinemia
10608	-0.589941	0.000277045	0.0213347	MXD4	Max dimerization protein 4 [Uniprot Acc. Q14582];	26.0058	17.0064	SE, MXE
56951	-0.476521	0.000278663	0.0213347	C5orf15	Keratinocyte-associated transmembrane protein 2 [Uniprot Acc. Q8NC54];	31.3573	22.6282
57608	-0.70636	0.000288195	0.0219308	JCAD	Junctional protein associated with coronary artery disease [Uniprot Acc. Q9P266];	18.5956	10.662
55236	-0.448388	0.000292611	0.0221327	UBA6	Ubiquitin-activating enzyme E1-like 2, isoform CRA_a [Uniprot Acc. A0A024RDB0]; Ubiquitin-like modifier-activating enzyme 6 [Uniprot Acc. A0AVT1];	9.70371	7.13908	SE
80219	-0.55735	0.000314907	0.0236765	COQ10B	Coenzyme Q-binding protein COQ10 homolog B, mitochondrial [Uniprot Acc. Q9H8M1];	15.6372	10.4898	SE
27248	-0.282856	0.000321486	0.0238116	ERLEC1	Endoplasmic reticulum lectin 1 [Uniprot Acc. Q96DZ1];	12.8101	10.7346	SE
643988	-0.692267	0.000322393	0.0238116	FNDC10	Fibronectin type III domain-containing protein 10 [Uniprot Acc. F2Z333];	4.33189	2.528
51278	-0.461051	0.000335298	0.0245158	IER5	Immediate early response gene 5 protein [Uniprot Acc. Q5VY09];	28.8947	20.9855
9412	-0.478807	0.000346198	0.0251263	MED21	Mediator complex subunit 21 isoform 1 [Uniprot Acc. A0A024RAW0]; Mediator of RNA polymerase II transcription subunit 21 [Uniprot Acc. Q13503];	7.97532	5.71363	SE
989	-0.289922	0.000377335	0.0271393	SEPT7	cDNA FLJ75185 [Uniprot Acc. A8K3D0]; cDNA FLJ52574, highly similar to Septin-7 [Uniprot Acc. B4DNE4]; Septin 7 variant 4 [Uniprot Acc. A0A023T695]; Septin 7, isoform CRA_a [Uniprot Acc. A0A024RA87];	50.6893	42.2047	RI
6734	-0.373182	0.000378288	0.0271393	SRPRA	Signal recognition particle receptor subunit alpha [Uniprot Acc. P08240];	22.1643	17.3609
26031	-0.568545	0.000383609	0.0272124	OSBPL3	Oxysterol-binding protein-related protein 3 [Uniprot Acc. Q9H4L5];	8.85037	5.87598	SE, 5ASS
54928	-0.275855	0.000404669	0.0285451	IMPAD1	Inositol monophosphatase domain containing 1, isoform CRA_a [Uniprot Acc. A0A024R7W0]; Inositol monophosphatase 3 [Uniprot Acc. Q9NX62];	22.3056	18.7645	SE
11098	-0.948696	0.00041319	0.0288223	PRSS23	Serine protease 23 [Uniprot Acc. O95084];	54.7792	7.62862
23705	-0.89647	0.000422984	0.0291812	CADM1	Cell adhesion molecule 1 [Uniprot Acc. Q9BY67]; CADM1 protein [Uniprot Acc. A0A4Z1]; Cell adhesion molecule 1 isoform A [Uniprot Acc. X5D7A8]; Cell adhesion molecule 1 isoform B [Uniprot Acc. X5DQR8]; Cell adhesion molecule 1 isoform C [Uniprot Acc. X5DQS5]; Cell adhesion molecule 1 isoform D [Uniprot Acc. X5D8W0];	9.62271	0.334904
10512	-0.959866	0.000432974	0.0297072	SEMA3C	Semaphorin-3C [Uniprot Acc. Q99985];	38.9848	11.2081	SE
81543	-0.835552	0.000437927	0.0298418	LRRC3	Leucine-rich repeat-containing protein 3 [Uniprot Acc. Q9BY71];	0.54638	0.256151
6299	-0.858545	0.000439689	0.0298418	SALL1	Sal-like protein 1 [Uniprot Acc. Q9NSC2];	1.53143	0.68321	SE, 3ASS
667	-0.482562	0.000449631	0.0303525	DST	Dystonin [Uniprot Acc. Q03001]; DST protein [Uniprot Acc. Q6P0N6];	17.4223	12.4483	SE, MXE, 5ASS
400713	-0.632393	0.000459336	0.0306778	ZNF880	Zinc finger protein 880 [Uniprot Acc. Q6PDB4];	1.8768	1.16695	SE
90550	-0.624859	0.000500291	0.0330613	MCU	Calcium uniporter protein, mitochondrial [Uniprot Acc. Q8NE86];	12.3911	7.71523	SE
22911	-0.461119	0.0005074	0.0333556	WDR47	WD repeat-containing protein 47 [Uniprot Acc. O94967];	5.45188	3.96774	SE
4939	-0.926738	0.000552888	0.0356003	OAS2	2'-5'-oligoadenylate synthase 2 [Uniprot Acc. P29728]; 2'-5'-oligoadenylate synthetase 2, 69/71kDa [Uniprot Acc. Q7Z6D0];	0.25311	0.0348793
57520	-0.599365	0.000560457	0.0359036	HECW2	E3 ubiquitin-protein ligase HECW2 [Uniprot Acc. Q9P2P5];	1.79734	1.15181	SE	Neurodevelopmental disorder with hypotonia, seizures, and absent language
11120	-0.509382	0.000564853	0.0360015	BTN2A1	Butyrophilin subfamily 2 member A1 [Uniprot Acc. Q7KYR7];	10.3132	7.18451	SE, MXE
4094	-0.92141	0.000592062	0.0373564	MAF	Transcription factor Maf [Uniprot Acc. O75444];	0.104598	0.0149115		Ayme-Gripp syndrome
8933	-0.354568	0.000684523	0.041941	RTL8C	Retrotransposon Gag-like protein 8B [Uniprot Acc. A6ZKI3];	169.588	134.296
254427	-0.92828	0.000684764	0.041941	PROSER2	Proline and serine-rich protein 2 [Uniprot Acc. Q86WR7];	0.423759	0.121218
5734	-0.9229	0.000691589	0.0421534	PTGER4	PTGER4 protein [Uniprot Acc. A0PJF5]; Prostaglandin E2 receptor EP4 subtype [Uniprot Acc. P35408];	0.904335	0.279938
6844	-0.34511	0.000704488	0.0425267	VAMP2	Vesicle-associated membrane protein 2 [Uniprot Acc. F8WCA0];	15.4711	12.3626
107984658	-0.613362	0.000772567	0.0455416	LOC107984658		3.76772	2.36341
221687	-0.912782	0.000827735	0.0483397	RNF182	Ring finger protein 182, isoform CRA_a [Uniprot Acc. A0A024QZW5]; E3 ubiquitin-protein ligase RNF182 [Uniprot Acc. Q8N6D2];	1.33141	0.284258	SE
128346	-0.826325	0.000869861	0.0499595	C1orf162	Transmembrane protein C1orf162 [Uniprot Acc. Q8NEQ5];	0.516174	0.233524
79879	-0.601172	0.000871386	0.0499595	CCDC134	Coiled-coil domain-containing protein 134 [Uniprot Acc. Q9H6E4];	1.38599	0.878725
